# Supplementary material for: USP18 deubiquitinates and stabilizes SOX9 to promote the stemness and malignant progression of glioblastoma
Source: Cell Death Discov. 2025 May 15;11:237. doi: 10.1038/s41420-025-02522-9 (PMC12081856; doi:10.1038/s41420-025-02522-9)
Supplement: Supplementary file 4 — Table S1 [file 41420_2025_2522_MOESM4_ESM.xlsx]

## Sheet: Sheet 1
Table S1. Clinical Information and USP18 IHC Scores of 90 Glioma Samples
Patient number	WHO grades	sex	age	pathologist-1	pathologist-2	pathologist-3	usp18 scores	OS	group	OS.Status	SOX9 scores
1	IV	m	42	7	7	7	7	21.3	high	1	6.33333
2	IV	f	51	7	5	6	6	29.1	high	1	4
3	IV	m	55	4	4	4	4	4.9	low	1	4
4	IV	m	41	4	5	5	4.66666	7.9	low	0	4.33333
5	IV	m	31	6	5	6	5.66666	6.5	low	0	5
6	III	f	60	4	5	5	4.66666	42.5	low	0	4.66666
7	IV	f	44	6	6	6	6	2.5	high	1	5.33333
8	IV	m	62	8	8	7	7.66666	4.7	high	1	4.33333
9	IV	f	33	6	7	7	6.66666	17.3	high	1	4.66666
10	IV	m	22	7	7	7	7	7	high	0	4.33333
11	IV	f	75	7	8	7	7.33333	7.2	high	1	7
12	III	m	47	7	8	6	7	4.5	high	1	5.66666
13	IV	m	45	7	7	8	7.33333	18.4	high	1	7
14	III	f	55	4	4	3	3.66666	12.7	low	1	3.33333
15	IV	m	51	6	6	6	6	5.2	high	1	3
16	IV	m	34	8	8	7	7.66666	5.1	high	1	5.33333
17	II	f	33	4	4	4	4	14.3	low	0	4.66666
18	II	m	50	5	5	5	5	15.7	low	1	3
19	IV	m	48	7	7	7	7	3.6	high	1	3.66666
20	IV	m	58	6	8	7	7	2	high	1	5
21	II	f	24	2	3	3	2.66666	75	low	0	0.66666
22	IV	m	40	5	5	6	5.33333	19.3	low	1	2.33333
23	IV	m	49	7	7	7	7	5.6	high	1	7
24	II	n	59	0	2	2	1.33333	78.2	low	0	0
25	IV	m	63	5	5	5	5	1.4	low	1	4.33333
26	III	f	65	3	3	3	3	9	low	0	3
27	II	f	32	4	5	5	4.66666	20.3	low	1	4.66666
28	III	m	51	6	7	6	6.33333	9	high	1	2.66666
29	II	m	10	2	3	2	2.33333	24.5	low	0	2
30	III	f	56	6	6	5	5.66666	9.2	low	1	3.66666
31	IV	m	39	6	7	6	6.33333	5.2	high	1	5.66666
32	II	f	22	4	4	4	4	5.2	low	1	0.66666
33	II	f	16	5	5	6	5.33333	9.1	low	1	5.33333
34	IV	m	49	5	5	5	5	8.2	low	0	4
35	III	f	40	5	6	4	5	4	low	1	5
36	IV	m	72	7	6	6	6.33333	8.7	high	1	6
37	III	f	63	6	6	6	6	2.4	high	0	4.66666
38	IV	f	58	7	7	7	7	2.6	high	1	5
39	IV	m	40	8	8	8	8	3.9	high	0	7.33333
40	IV	m	64	7	8	6	7	2.5	high	1	5.33333
41	IV	m	43	5	6	6	5.66666	5.7	low	0	4.66666
42	IV	f	52	7	8	8	7.66666	6.3	high	1	7
43	III	f	62	6	6	6	6	20.1	high	0	3
44	III	m	56	4	4	4	4	43.3	low	0	4
45	III	m	47	7	7	8	7.33333	7.8	high	0	5.66666
46	III	m	53	5	6	5	5.33333	67.6	low	0	5
47	IV	m	59	5	5	6	5.33333	3.1	low	1	4.33333
48	III	f	29	4	4	4	4	5.6	low	1	2
49	IV	m	65	4	5	4	4.33333	2.5	low	1	0
50	IV	m	68	6	7	6	6.33333	6.5	high	0	6
51	III	f	52	4	4	4	4	73.7	low	0	4.66666
52	IV	m	48	7	7	7	7	4	high	1	3.33333
53	IV	m	58	7	8	7	7.33333	6	high	1	7
54	IV	m	56	5	7	6	6	16.4	high	0	5.66666
55	IV	f	48	6	6	6	6	4.2	high	0	4
56	II	f	18	6	6	6	6	72.9	high	0	5.33333
57	III	f	32	5	5	5	5	47.8	low	1	5
58	IV	m	34	7	7	6	6.66666	19.2	high	1	3.66666
59	III	f	52	5	5	4	4.66666	7	low	1	5.33333
60	IV	f	65	5	5	5	5	2.6	low	0	2
61	III	m	53	2	3	3	2.66666	17.3	low	1	0
62	IV	m	75	8	8	8	8	5.4	high	1	5
63	II	f	28	4	3	3	3.3333	11.5	low	0	3.66666
64	IV	f	45	4	5	5	4.66666	10.3	low	1	1.33333
65	II	f	26	6	6	7	6.33333	12.4	high	0	6
66	II	m	17	2	2	2	2	26.9	low	0	4
67	IV	m	48	7	7	7	7	3.3	high	1	5
68	II	f	23	5	6	6	5.66666	8.1	low	1	5.33333
69	III	f	56	6	7	6	6.33333	31.2	high	0	5.66666
70	IV	m	56	7	7	8	7.33333	9	high	1	7
71	IV	m	55	7	7	7	7	11.4	high	1	3.66666
72	II	m	46	4	4	3	3.6666	12.4	low	0	3
73	IV	f	68	7	7	6	6.66666	27.2	high	1	5.66666
74	II	f	11	3	3	2	2.66666	77.3	low	0	2.66666
75	IV	m	26	7	7	7	7	12.3	high	1	4
76	II	f	41	2	3	3	2.66666	25.5	low	1	0
77	IV	m	48	6	6	7	6.33333	6.8	high	0	4.33333
78	IV	m	50	6	6	5	5.66666	5.8	low	1	5
79	IV	f	72	5	6	6	5.66666	16.3	low	1	5.66666
80	IV	m	33	6	6	6	6	22.7	high	1	6
81	II	f	43	6	5	4	5	2	low	1	5.66666
82	III	m	48	5	5	5	5	12.5	low	1	5
83	IV	m	18	5	5	5	5	30	low	1	2
84	III	f	38	4	4	4	4	73.1	low	0	4
85	II	m	25	4	5	4	4.33333	64.1	low	0	4
86	III	m	61	6	7	7	6.66666	15.6	high	1	4.66666
87	II	m	57	5	5	5	5	20.1	low	1	5
88	IV	f	24	8	8	8	8	6	high	0	7
89	III	m	55	4	5	4	4.33333	26.3	low	1	2.33333
90	II	f	36	4	4	5	4.33333	77.1	low	0	4
