# Supplementary material for: USP18 deubiquitinates and stabilizes SOX9 to promote the stemness and malignant progression of glioblastoma
Source: Cell Death Discov. 2025 May 15;11:237. doi: 10.1038/s41420-025-02522-9 (PMC12081856; doi:10.1038/s41420-025-02522-9)
Supplement: Supplementary file 6 — Table S4 [file 41420_2025_2522_MOESM6_ESM.xlsx]

## Sheet: Sheet 1
Table S4. Complete Gene List of the MEblack Gene Module and the DUB Family
dub.gene		ME_black
ENY2		LAP3
USP34		CROT
ZC3H12A		SYPL1
USP37		ETV7
VCPIP1		HFE
COPS5		STAP1
USP40		PARP12
YOD1		SP100
UCHL5		IFI35
RNF2		OSBPL3
USP21		TRIP6
PSMD14		OAS1
OTUD1		ITGA6
USP20		PSME1
USP8		APOL1
USP50		GSDMD
SPATA2		ZC3HAV1
USP33		TRIM14
USP13		DDX58
OTUD7B		LGALS3BP
USP45		OAS3
USP24		OAS2
OTUD6B		BTN3A3
USP1		IFIH1
USP48		STAT1
OTUD3		GBP3
USP46		GBP1
USP30		RAB29
UCHL1		IFIT3
USP42		CD274
STAMBP		TRIM6
USP18		NMI
USP5		ZBP1
USP29		IRF1
OTUD7A		IFI6
USP35		APOBEC3F
USP31		TWSG1
JOSD2		BST2
USP17L5		HELZ2
EIF3F		IDO1
USP47		TRIM21
ZRANB1		TRIM5
CYLD		TRIM22
OTUD4		EPSTI1
USP38		RSAD2
USP10		CMPK2
USP19		OASL
USP4		LMO2
USP2		BCO1
USP28		SP110
SENP8		MTHFS
USP3		RTP4
USP9X		IL18BP
USP26		DDX60
USP27X		CASP1
OTUD5		IFI44L
USP11		IFI44
OTUD6A		PARP9
USP51		HERC5
USP9Y		TAPBPL
CDK1		SDSL
USP15		NLRC5
TNFAIP3		UBE2L6
USP44		TMCO4
SHMT2		HESX1
USP32		DTX3L
USP22		ERAP1
ATXN7L3		TLR3
USP36		PHKG1
ATXN3		TMEM71
OTUB2		RASEF
DEPDC1B		LIPC
UCHL3		B2M
JOSD1		FAM111A
USP25		BATF2
USP7		TAP1
USP16		CXCL10
USP49		CXCL11
USP14		METTL7B
OTUB1		SUCLG2
STAMBPL1		PARP14
USP6		TAS1R1
BABAM1		DPY19L1
ATXN3L		UBQLNL
USP17L2		SAMD9L
USP17L6P		AGTRAP
DESI1		DNAJC22
USP17L24		PIPOX
USP41		DDX60L
USP12P1		GJD3
USP17L7		GBP6
USP17L3		MX2
USP17L4		ATL3
USP17L8		USP18
USP17L17		SOCS1
USP17L15		SP140L
USP17L13		DBX2
USP17L11		BTN3A2
USP17L19		ISG15
USP17L18		PLSCR1
USP17L12		S100A16
USP17L22		NUGGC
USP17L20		HSH2D
USP17L21		GSTK1
OTULIN		MAP1LC3C
PRKN		PSMB8
USP17L1		CARD16
BABAM2		HLA-C
MINDY1		PSORS1C1
MINDY2		HLA-G
ABRAXAS2		SAMD9
OTULINL		HLA-A
		PPP1CB
		APOL6
		PATL2
		HLA-B
		APOBEC3G
		PSMB9
		APOBEC3D
		TRIM34
