# Supplementary material for: USP18 deubiquitinates and stabilizes SOX9 to promote the stemness and malignant progression of glioblastoma
Source: Cell Death Discov. 2025 May 15;11:237. doi: 10.1038/s41420-025-02522-9 (PMC12081856; doi:10.1038/s41420-025-02522-9)
Supplement: Supplementary file 7 — Table S5 [file 41420_2025_2522_MOESM7_ESM.xlsx]

## Sheet: Sheet 1
Table S5. List of Predicted Transcription Factors for USP18 from Five Databases
JASPAR	Cistrome	GTRD	TFDB	PROMO
NFIC	BRD4	IKZF3	ZNF384	NFE2L1
NR4A2	POLR2A	SAP130	GTF3C2	ELK1
HOXA5	TCOF1	SMARCB1	GLYR1	STAT5A
FOXO3	H2AZ	CEBPB	SP2	ETS2
FEV	YY1	SMAD3	TRIM24	P53
INSM1	SPI1	INTS3	POLR3A	SP3
EBF1	FOXA1	ESR2	IRF5	YY1
NFATC2	SMARCA4	STAG2	BTAF1	EP300
FOXA1	SIX2	ME1	FLI1	FOXR2
MYC	TAF1	CXXC4	LMNB1	FOXO3A
STAT3	MED1	PRDM11	POLR2A	HLF
SOX2	ZNF707	FOSB	GTF2I	HNF1B
STAT1	ATF2	PRDM10	ZNF143	TBP
PDX1	XRN2	PRDM9	STAT2	TMF
HINFP	ZNF287	RAD21	ZBTB7A	NFIC
ZNF354C	CBX3	ZEB1	KDM1A	RARG
NKX3-1	CREB1	TRIM22	IRF9	DPF1
NKX3-2	SMC1A	PIAS1	CDK7	RXRA
HNF4A	MKL2	AGO2	THRA	TCF3
NFKB1	GTF2F1	ZBTB2	NR2C2	ETF
ZEB1	NR2F1	PBX3	TCF4	RFX1
CEBPA	KLF11	PBX2	IRF3	NFYB
MYB	ZNF394	PTBP1	SETDB1	CART1
FOS	ZNF22	PBX1	TAF1	HNF1C
ETS1	MBD1	ZNF316	MYB	CEBPA
YY1	CTCF	MBD1	FOXA1	CEBPD
USF1	INSM2	MNT	FOXG1	BTEB3
TAL1	IRF1	NFIA	EZH2	NHP1
TEAD1	H2AFZ	HNF1A	FOXA2	NFX3
SRY	ZNF366	MAFK	INSM1	GATA1
SPIB	TRIM28	NFKB1	EWSR1	GATA3
SPI1	MYC	DTL	YY1	CUTL1
SP1	ZNF341	STAT2	POU5F1	USF2B
SOX9	CEBPB	NFYC	ASCL1	OC2
ELK4	ZNF687	CBFB	CDK9	CJUN
PRRX2	ZNF143	RUNX2	FOXP1	CMYB
PAX4	OSR2	RCOR2	HDAC2	AP4
NKX2-5	ZNF76	AGO1	KLF4	POU6F1
NFYA	ZXDB	LEO1	EP300	POU2F2
MAX	ZBTB8A	TBX21	BRCA1	POU3F2
MZF1	ZNF362	RING1	TBX2	FOXN2
MEF2A	ETS2	ZNF48	STAT1	LFA1
IRF2	KDM4A	BRD4	ETV7	NKX21
IRF1	ZBTB17	BHLHE40	SPI1	HMG
NHLH1	NELFA	CREM	IRF1	STAT4
FOXA2	STAG1	HDAC2	SUMO2	CETS1
HLF	ZFX	ZBTB7A	MYC	PR
FOXI1	RELB	RBPJ	FOXK1	GR
KLF4	DEK	UBTF	SMARCA4	SRY
GATA3	CHD8	INTS12	IRF2	MYF3
GATA2	SP3	EZH2	NFYB	MYOD
FOXL1	ZNF600	SOX13	ESR1	AIRE
FOXC1	ZEB2	TP53BP1	THRB	ESR2
FOXD1	ZFP69B	MEIS2	ETS1	ERBETA
ELK1	TFAP2C	L3MBTL4	TCF12	RARB
EN1	AFF1	BRCA1	PHF8	FOS
E2F1	ZFP2	EHMT2	MAFF	ESR1
CREB1	KMT2A	TFAP2C	TEF	PAX2
NR2F1	DPF2	IKZF2	SRC	FOXA2
AR	ZNF682	THRB	ERG	HOXD9
TFAP2A	NELFE	BATF3	BDP1	HOXD10
ARNT	ZNF692	CHD8	CDX2	AREB6
ISX	FAM208A	ZBTB26	JUND	FOXJ2
TCF3	SIN3A	GABPA	SREBF1	TCF1A
POU6F1	NKRF	GABPB1	BRD4	LEF1
HNF4G	EZH1	FOXA2	NR2F2	TCF4E
SHOX	PHIP	NR3C1	AR	EBF
MSX1	RFX1	KDM5B	RARG	AR
EN2	INTS3	TEAD1	ZNF92	GCMA
LBX1	ZNF382	BRD9	IRF7	NRF2
KLF1	PRDM1	RCOR1	E2F4	WT1
MEOX1	CTBP1	SOX17	VDR	AP3
GSC		LARP7	SMAD1	PAX5
ESX1		FOSL2	TEAD1	ENKTF1
BARHL2		FOSL1	STAT3	VDR
ALX3		IRF2	MAFK	TFAP2
FOXP1		TSC22D4	REST	MZF1
NFATC3		TCF4	RNF2	NFAT2
EMX1		GATAD1	RARB	NFAT1
MIXL1		SUZ12	BMI1	STAT1
HOXA9		NFYB	SUZ12	HSF1
FOXP2		TFDP1	CBFB	MAZ
FOXG1		ARRB1	E2F1	MRF2
THAP1		ZC3H8	TBX5	HNF1A
LHX6		ZBTB33	HNF4G	TFIIB
DBP		ARNTL	RXRA	TAL1
KLF5		EP300	NFE2	PBX1B
DMRT3		RBFOX2	ELL2	USF2
E2F4		ETV2	NRF1	NFKB1
CEBPB		ZNF83	SP1	ARP1
MAFK		ZNF84	KDM5B	E2F1
MEF2B		NFKB2	STAT5A	AHR
SP2		SOX8	MXI1	CHX10
FLI1		SETDB1	BRD2	NR1F1
ERG		SFPQ	HNF4A	CREM
NR2C2		BRD2	ELF1	ST3GAL5
MEIS1		E2F8	ATF3	RARA
TFAP2C		SMARCA2	MAF	ESRL1
FOSL2		CRTC2	NCOR1	T3RA
USF2		CTCFL	NKX3-1	RP58
MAFF		SMARCA4	CREB1	GATA2
NFYB		BMI1	RBL2	OCTB1
SOX10		ZNF263	MAFA	IPF1
RUNX2		SIN3A	PITX2	FOXP3
NEUROD2		PTEN	CEBPG	DBP
TCFL5		RBBP5	RBCK1	IK1
SREBF2		BRD3	ISGF3	SP1
MYOD1		RXRB	TAL1	MBF1
E2F6		KLF4	SRF	PAX6
RFX5		YY1	PRAME	RELA
GCM1		CDK7	NFYA	DP1
IRF8		ZNF639	UBTF	IRF2
UNCX		GTF3C5	BCL3	IRF3
NKX6-2		KLF11	TRIM28	IRF7A
HIC2		ELK3	TCF3	PPARA
RUNX3		c-myc	NR3C1	GCF
MEOX2		JUN	EZH1	USF1
VAX2		CENPA	PRKDC	NFAT4
VAX1		PPARG	KMT2A	NFAT3
MNX1		SMARCC1	JUN	POU5F1
VSX1		ZNF770	BRD3	ARNT
YY2		KMT2B	MAFB	SPDYE12
PITX3		XRCC5	FOSL1	AP1
TBX4		HSF1	MYH11	NF1
TBX1		ZNF395	MYBL2	E2F5
VSX2		ZNF614	MED1	PEA3
TBX15		GATA6	TFAP2A	POU2F1
MGA		GTF2F1	TFAP2C	IA1
LHX9		XBP1	DLX3	HNF4A
MSX2		MITF	CTCF	RORA
RHOXF1		NEUROG2	RFX2	ERBAL3
PRRX1		UPF1	EPAS1	SF1
RAX		ZKSCAN8	HESX1	FOXI1
LBX2		ZMYM3	SP4	GABP
OTX2		SRSF7	ORC1	SMAD3
RAX2		KLF10	TBP	SMAD4
NOTO		BCL11A	IRF4	CDX2
LHX2		MYRF	AP4	PBX1
OTX1		SP1	TP53	TFIII
PITX1		SIX2	GATA4	NR3C1
TBX5		CTBP1	NOTCH1	AML1
SNAI2		REST	NIPBL	FRA1
NKX2-3		NCOA1	RARA
KLF14		IRF4	SNAI2
VDR		NCOR1	RXRB
LMX1A		REL	PIAS1
GATA5		NOTCH1	ETS2
NKX2-8		SMAD2	GATA3
SP4		SUMO2	ARNT
KLF12		ETV4	FOS
NFIX		NFIL3	EGR4
TBX2		SMAD1	PAX5
POU6F2		FUS	ZEB1
NKX6-1		STAG1	ARID3A
ZBTB7C		HIRA	TAF3
LMX1B		PHF8	LHX2
ETV4		SKI	ESR2
EOMES		MIXL1	OTX2
MEF2D		CDKN1B	ZBTB7B
IRF7		CHD7	NR2F6
POU2F1		TEAD4	SREBP1
ETV2		WDR5	RFX3
TBR1		TARDBP	NHLH1
GCM2		AHR	GLI2
POU5F1B		NRF1	ZBTB17
VENTX		NR2F6	KLF5
POU3F4		NR2F1	PML
POU3F1		PADI2	E2F7
POU3F2		SREBF1	E2F3
POU3F3		HOXA9	CREBBP
ETV5		ZNF335	BARX2
PHOX2B		ZNF554	MEF2C
ETV1		DMAP1	GTF2B
TFEB		HIF1A	RUNX1
SP3		HNRNPK	SMAD2
OLIG2		EN1	FOXI1
KLF16		RBM39	CDK8
TEAD3		ATRX	MAFG
TEAD4		KDM6B	HDAC3
TFAP2B		SCRT1	TFAP2D
FIGLA		FOXO3	MZF1
OLIG3		ZNF35	RAC3
TCF4		ZNF652	SMAD3
TFE3		SETD1A	HSF
CEBPD		GRHL3	PR
CEBPE		ZNF582	MAX
NRL		MBL2	PBX3
TEF		BRPF3	HSF1
FOXB1		FLI1	BCL6
FOXD2		RBM14	GTF2IRD1
FOXO4		LMNA	MAZ
FOXO6		INTS13	MEF2A
FOXP3		PCBP2	HIC1
BARX1		ZFP64	SIN3A
BSX		PCBP1	CHD1
DLX6		SRSF4	TFDP1
EMX2		RBBP4	SPIB
EVX1		ESRRA	TEAD4
EVX2		VDR	RELA
GBX1		HOXC5	CLOCK
GBX2		RUNX1	PAX8
GSC2		SLC30A9	POU6F1
GSX1		ONECUT2	PTEN
GSX2		ELF3	ZNF219
HESX1		PHF6	NFE2L2
HOXA2		EP400	TLX1
HOXB13		OLIG2	CTF1
HOXB2		EMSY	ESRRA
HOXB3		SRC	ZNF217
HOXD13		ZSCAN5A	PPARD
ISL2		KDM3A	CBX4
ASCL1		THAP11	FOXC1
FOXK1		HMGXB4	GATA1
FOXK2		ARID4B	ELF3
NEUROD1		RUNX3	BRD7
RELB		EED	STAT5B
SOX13		ZSCAN16	BRF1
TFDP1		YAP1	USF1
TWIST1		GRHL2	PCGF2
ZNF384		ZNF341	NANOG
BARHL1		EBF1	SMAD4
HOXB5		EGR3	AP2
HOXD3		BCHE	ZFX
HOXD8		CBX1	PPARG
CTCFL		RXRA	ARRB1
MXI1		GATAD2B	PBX1
SREBF1		HNF4A	THAP11
CLOCK		CREBBP	IKZF1
DLX1		HDGFL2	ZFP42
FOXC2		SETX	ZNF274
HMBOX1		FIP1L1	MEF2D
NR2F2		HDAC1	LMO2
POU5F1		ELF1	USF2
SOX8		HOMEZ	CEBPA
TEAD2		SRF	CBX3
TLX2		RELA	FOXO3
HOXC8		MLX	NKX2-2
HOXB7		SRSF1	KLF1
SNAI1		DPF2	SOAT1
IKZF1		APOBEC3B	TRIM63
DRGX		CSHL1	KLF9
HOXB4		MLLT1	PPAR
ZFP57		HMG20A	MBD3
KLF15		FOXK2	RBPJ
TFAP2E		FOXK1	ZBTB14
DMRTA2		LMO1	EGR1
HOXB8		SSU72	GMEB2
NR2C1		ETS1	GRHL2
PITX2		LYL1	E2F6
HOXD4		ZBTB16	SP3
LHX5		HNRNPUL1	ATF1
HOXA1		ZNF644	RB1
SOX15		GATA4	FOXM1
HOXA7		BICRA	MBD2
HOXC4		SP140	ASCL2
HOXB6		MLXIP	NFATC1
HOXA6		NKX2-1	NPAT
DLX5		ZBTB17	RREB1
LHX1		RAG2	NCOR2
NKX6-3		FOXP1	IRF8
HOXA4		CDK2	HOXA9
KLF2		TCF7L1	TBX3
TBX18		NFE2	CEBPB
SNAI3		SS18	ELK3
TBX3		TAF1	OGT
RORB		SMC1A	RUNX2
NFATC4		IRF1	NFIL3
KLF10		ZFP1	FOXJ2
BARX2		SUPT5H	TBL1X
TBX6		RERE	LYL1
KLF3		MYOCD	THAP1
KLF6		CREB1	SOX17
SOX18		CLOCK	FOXP2
VEZF1		ZNF205	PGR
BHLHA15		ZNF511	KDM5A
RFX7		OSR2	NKX2-1
ZBTB26		OGG1	CEBPZ
TFAP4		MAFG	MECP2
ARGFX		MAFF	BCL11A
MSGN1		MIER3	EOMES
IRF3		TFAP2A	MYOD1
NR1I3		NCAPH2	BHLHE40
RORC		NFATC3	ZNF263
SP9		NELFE	DDIT3
ATOH7		LEF1	KAT2B
IRF6		NR2C2	HIVEP1
ETS2		ESR1	KLF8
THRB		JARID2	EBF1
KLF11		PGR	TOP1
TCF21		ZSCAN9	EHF
MSANTD3		RB1	WT1
ZBTB12		HOXB13	CTBP2
ZBTB14		KDM6A	HNF4
HAND2		JUND	VEZF1
FOXP4		DRAP1	POU2F1
HOXB1		ATF7	PRDM1
SMAD2		TAL1	P50
NEUROG2		LMNB1	NR2F1
KLF7		ZNF654	COUP-TF
ZNF549		PHOX2B	HES1
NFYC		TFE3	HOXA1
FOXA3		GTF3C2	ATF2
ZNF417		ETV6	RFX5
TCF12		MYOG	SREBF2
ZNF784		MEIS1	SOX2
ZNF770		MYOD1	OCAB
NKX2-4		CAT	ZC3H8
ZNF257		SRSF3	RCOR1
ZNF692		ELL2	MYEF2
ERF		RUNX1T1	TCF7L2
ZBED2		MBD4	ICE2
ZNF524		WT1	ZKSCAN1
ZNF317		NFIC	HLTF
ZNF281		MEF2B	PTF1A
ZNF652		CUL4A	ZNF148
ETV7		RORC	HCFC1
ZNF135		KAT7	ELSPBP1
SATB1		SP2	NFKB1
FOXJ2		ESCO2	CIITA
ZNF341		MAX	SIX5
BCL11A		TBL1XR1	PPARA
IKZF2		CHD1	HDAC6
HOXA3		SREBF2	RAD21
FOXS1		FOXO1	SOX10
PGR		STAT5B	NFIC
FEZF2		MEF2A	PAX6
ZSCAN21		KMT2C	MTF1
ZBED4		MEN1	ZNF76
		NIPBL	GABPA
		KMT2A	RFX1
		ARID2	TBL1XR1
		BCL3	DBP
		RNF2	NFE4
		INTS11	TFAP4
		ZNF580	NR1D1
		TP53	DUX4
		TRPS1	NR5A2
		ZNF317	HOXA6
		MXI1	RXRG
		SPI1	CENPA
		LDB1	TBX21
		NFE2L2	RORA
		BCL11B	HSF2
		ZHX2	HIF1A
		ETV1	ICE1
		ERF	CRX
		PRMT1	RUNX3
		PAX2	FOXP3
		MYC	BACH2
		IVNS1ABP	NEUROD1
		PRPF4	NFAT5
		FOS	DDX5
		HNRNPLL	PDX1
		METTL3	CEBPD
		SOX2	GATA6
		ASCL1	PURA
		TOP1	HEY2
		POU5F1	CCNT2
		RBM25	ZNF711
		E2F4	GATA2
		ZFP36	LRF
		ZNF143	RXR
		KLF6	CNOT3
		EGR2	KAT5
		ZSCAN22	MYF6
		ZBTB48	MEIS1
		POU2F2	VSX2
		NR2F2	JMJD6
		ARID3A	ZBTB33
		AFF1	NR1I2
		NANOG	MITF
		ILF3	CACD
		AFF4	ETV1
		GFI1	TEAD3
		CDK8	FOXH1
		ZBTB25	ZBTB4
		STAT3	ETV4
		PRDM14	ARNT2
		TAF15	CTCFL
		CNOT3	ERMAP
		ATF2	ATF5
		SIN3B	TGIF1
		ATF1	PLAG1
		ATF3	OVOL1
		ATF4	HOXD1
		E2F7	HLF
		CDK9	HOXD8
		FOXN3	ELK1
		KDM4A	WHSC1
		RBM22	ZIC1
		BRD7	TP63
		IRF9	EED
		TP63	COL11A2
		SIRT6	MRE11A
		PDX1	UBP1
		HCFC1	NRIP1
		HIF3A	AIRE
		NUP98	LIN9
		PHF5A	BATF
		TCF3	EGR2
		ASCL2	ELK4
		SMAD4	KLF15
		NFKBIA	XBP1
		TCF21	STAG1
		MYB	KLF11
		MYBL2	AEBP2
		MXD4	TTF2
		BATF	SMC3
		KDM2B	HDAC1
		ERG	CASP8AP2
		MXD3	FOSL2
		CRY1	STAT6
		OTX2	SNAI1
		ZNF384	NKX2-5
		RBAK	NFAT2
		GATA2	CAMTA2
		ZBTB20	FOXF2
		PAX3	PXR
		TRIM28	BCOR
		HLF	SMC1A
		VEZF1	TWIST1
		H2AFZ	TFCP2
		NCOR2	KLF3
		SP5	HNF1A
		PSIP1	PPARGC1A
		PAX5	KDM4A
		TLE3	HMX1
		GATA3	NFYC
		MAZ	MNX1
		PKNOX1	MTA3
		TRIM24	HIVEP2
		ZNF324	RUNX1T1
		HDGFL3	MYOG
		E2F6	SMARCC1
		AR	GFI1B
		RARA	ZNF589
		RELB	BACH1
		GLIS1	GTF2A1
		ME3	C17orf96
		HEY1	TP73
		GATA1	KLF6
		ZNF792	LEF1
		FEZF1	FOXD1
		SMAD5	NFATC2
		NONO	HAND1
		SAP30	ZBED6
		MAF	SIRT6
		TFAP4	MEIS1B
		CTCF	SUPT20H
		FANCD2	RORC
		CEBPD	E2F2
		ZIC5	MED12
		CEBPA	NFATC4
		ZNF362	ZBTB18
		AMH	DEAF1
		FOXM1	CBX1
		SNAI2	NR2E3
		HNRNPL	BHLHE41
		MCM7	GCM1
		E2F1	REX1
		ZKSCAN1	STAT4
		STAT1	BPTF
		JUNB	HOXA4
		SUMO1	GRHL3
		STAT5A	GATA5
		KLF9	LRH1
		HEXIM1	DMRT1
		HMG20B	POU1F1
		U2AF1	HOXC6
		KLF5	TEAD2
		IKZF5	ONECUT1
		KDM4C	HMGA1
		FOXA3	HOXA13
		FOXA1	CUX1
		KAT8	BARHL1
		TCF12	E2F8
		SSRP1	ZNF280D
		APP
		RBM34
		ASH2L
		ZNF597
		MTA3
		CCAR2
		ZFX
		HDAC3
		L3MBTL2
		HBP1
		KLF16
		IKZF1
		XRCC4
		NELFA
		ERCC3
		ZNF22
		ZBTB14
		ZNF18
		MYCN
		STAT4
		USF2
		PRDM1
		HIC1
		JMJD6
		BCL6
		CEBPG
		USF1
		ERCC6
		CBX8
		NFATC1
		MED26
		RFX1
		ZBTB40
		CCND2
		SMC3
		NFYA
		ZIC2
		PMEPA1
		ZNF394
		HNF4G
		SUPT16H
		CBX2
		HMGB1
		ARID1B
		ETV5
		EGR1
		SOX5
		KDM1A
		CCNT2
		CXXC1
		GATAD2A
		TBP
		ZGPAT
		SOX4
		ARID1A
		HMGN3
